# Supplementary material for: Gold Nanoparticles-MWCNT Based Aptasensor for Early Diagnosis of Prostate Cancer
Source: Biosensors (Basel). 2022 Dec 6;12(12):1130. doi: 10.3390/bios12121130 (PMC9776393; doi:10.3390/bios12121130)
Supplement: Supplementary file 1 [file biosensors-12-01130-s001.zip]

Archive with 1 entries (1 files):
- biosensors-1974114-supplementary.pdf
